# Supplementary material for: Global cellular proteo-lipidomic profiling of diverse lysosomal storage disease mutants using nMOST
Source: Sci Adv. 2025 Jan 22;11(4):eadu5787. doi: 10.1126/sciadv.adu5787 (PMC11753374; doi:10.1126/sciadv.adu5787)
Supplement: Supplementary file 2 — Tables S1 to S7 [file sciadv.adu5787_tables_s1_to_s7.zip]

Archive with 7 entries (7 files):
- adu5787_table_s1.xlsx
- adu5787_table_s2.xlsx
- adu5787_table_s3.xlsx
- adu5787_table_s4.xlsx
- adu5787_table_s5.xlsx
- adu5787_table_s6.xlsx
- adu5787_table_s7.xlsx
