# Supplementary material for: Global cellular proteo-lipidomic profiling of diverse lysosomal storage disease mutants using nMOST
Source: Sci Adv. 2025 Jan 22;11(4):eadu5787. doi: 10.1126/sciadv.adu5787 (PMC11753374; doi:10.1126/sciadv.adu5787)
Supplement: Supplementary file 3 — Data S1 [file sciadv.adu5787_data_s1.zip]

Archive with 1 entries (1 files):
- adu5787_data_s1.xlsx
