# Supplementary material for: Global cellular proteo-lipidomic profiling of diverse lysosomal storage disease mutants using nMOST
Source: Sci Adv. 2025 Jan 22;11(4):eadu5787. doi: 10.1126/sciadv.adu5787 (PMC11753374; doi:10.1126/sciadv.adu5787)
Supplement: Supplementary file 3 — Data S1 [file sciadv.adu5787_data_s1.zip › adu5787_data_s1.xlsx]

## Sheet: Index
Supplemental Tables for Kraus et al., 2024
Dataset	Description
Table S1	Generation of CRISPR-edited cell lines for interrogation of lysosomal storage disease gene function analysis. This file contains gRNA sequences as well as allele sequencing results for all edits examined.
Table S2	nMOST proteomic and lipidomic analysis of 33 LSD cell lines (whole cell).
Table S3	nMOST Cross-Ome analysis of 33 LSD cell lines (whole cell).
Table S4	nMOST proteomic and lipidomic analysis of Control, LIPA-/-, GAA-/-, NPC1-/- and NPC2-/- HeLa TMEM192-3xHA cells under fed and starved (EBSS) conditions.
Table S5	TMT-based proteomic analysis of Control and NPC2-/- HeLa TMEM192-3xHA with and without FAC addition.
Table S6	iNeuron d0,4,8,16,22 Control, NPC1-/- C3, NPC2-/- E2, NPC2-/- G1 from nDIA LFQ triplicate whole cell
Table S7	Source Data Table
Data S1	Key Resource Table of reagents used in this study

## Sheet: Key Resource Table
REAGENT or RESOURCE	SOURCE	IDENTIFIER
Deposited data
BioPlex 3.0	https://bioplex.hms.harvard.edu/	doi: 10.1016/j.cell.2021.04.011.
CORUM protein complexes database (28.11.2022 Corum 4.1 release)	https://mips.helmholtz-muenchen.de/corum/
STRINGDB (version 12.0)	https://string-db.org/cgi/download?sessionId=bxEPGb8BbQKu
UniProt (release 2021-11; 2024-01)	https://www.uniprot.org/	RRID:SCR_002380
Mitocarta 3.0	https://personal.broadinstitute.org/scalvo/MitoCarta3.0/human.mitocarta3.0.html	RRID:SCR_018165
nMOST Dataset (LSD and 4KO)	MassIVE	MSV000094201
LSD-nMOST data online viewer	Coon Lab	https://coonlabdatadev.com/
raw files of TMTpro protemic data of HeLa Control, NPC1-/-, NPC2-/- in Glucose or Galactose conditions ± FAC	PRIDE	PXD049336
Tabulated Data of TMTpro protemic data of HeLa Control, NPC1-/-, NPC2-/- in Glucose or Galactose conditions ± FAC	Supplemental Table, Zenodo folder	10.5281/zenodo.13905094
raw files of nDIA-LFQ of H9 Control, NPC1-/- and NPC2-/- during neurogenesis ±FAC	MassIVE	MSV000095985
Tabulated Data of nDIA-LFQ of H9 Control, NPC1-/- and NPC2-/- during neurogenesis ±FAC	Supplemental Table, Zenodo folder	10.5281/zenodo.13905094
Scripts used for image evaluation	Zenodo folder	10.5281/zenodo.13905094
CryoET raw tomograms of HeLa TMEM192-3xHA Control and NPC2-/-	EMDB	EMD-51701, EMD-51702
Software and algorithms
CHOPCHOP	http://chopchop.cbu.uib.no/	RRID:SCR_015723
Snapgene (v.5.1.7)	Dotmatics	https://snapgene.com (RRID:SCR_015052)
Illustrator (v28)	Adobe Inc.	RRID:SCR_010279
Excel (v.16.81)	Microsoft Inc.	RRID:SCR_016137
Prism (v10.3.1)	GraphPad	GraphPad Prism, (RRID:SCR_002798)
R (4.2.2)	R Project for Statistical Computing	https://www.r-project.org/ (RRID:SCR_001905)
RStudio (2022.07.01 Build 554)	Posit Software	https://www.rstudio.com/, (RRID:SCR_000432)
library(tibble)	v3.1.8	https://cran.r-project.org/web/packages/tibble/tibble.pdf
library(ggVennDiagram)	v1.2.0	https://cran.r-project.org/web/packages/ggVennDiagram/index.html
library(stringr)	v1.4.0	RRID:SCR_022813
library(dplyr)	v1.0.9	RRID:SCR_016708
library(ggsci)	v2.9	https://github.com/nanxstats/ggsci
library(ggrepel)	v0.9.1	RRID:SCR_017393
library(ggplot2)	v3.3.6	RRID:SCR_014601
library(tidyverse)	v1.3.2	RRID:SCR_019186
library(timecourse)	v1.68.0	RRID:SCR_000077
library(msstats)	v4.10.0	https://www.bioconductor.org/packages/release/bioc/html/MSstats.html, (RRID:SCR_014353)
library(purr)	v1.0.1	https://www.rdocumentation.org/packages/purrr/versions/1.0.2, (RRID:SCR_021267)
library(tibble)	v3.1.8	https://www.rdocumentation.org/packages/tibble/versions/3.2.1
library(RColorBrewer)	v1.1-3	https://www.rdocumentation.org/packages/RColorBrewer/versions/1.1-3, (RRID:SCR_016697)
library(pheatmap)	v.1.0.12	https://www.rdocumentation.org/packages/pheatmap/versions/1.0.12/topics/pheatmap, (RRID:SCR_016418)
library(cowplot)	v.1.1.3	https://www.rdocumentation.org/packages/cowplot/versions/1.1.3, (RRID:SCR_018081)
library(reshape2)	v1.4.4	https://cran.r-project.org/web/packages/reshape2/index.html; reshape2 (RRID:SCR_022679)
library(viridis)	v0.6.5	https://cran.r-project.org/web/packages/viridis/vignettes/intro-to-viridis.html ; viridis (RRID:SCR_016696)
library(car)	v3.1-2	https://cran.r-project.org/package=car; https://cran.r-project.org/package=car
library(ggpubr)	v0.6.0	https://cran.r-project.org/web/packages/ggpubr/index.html ; ggpubr (RRID:SCR_021139)
library(igraph)	v1.3.5	https://cran.r-project.org/web/packages/igraph/index.html
ShinyGO	Ge et al., 2020	http://bioinformatics.sdstate.edu/go/ (RRID:SCR_019213)
DIA-NN	Demichev et al., 2020	https://github.com/vdemichev/DiaNN (RRID:SCR_022865)
MassPike, In-house mass spectrometry data analysis software	Huttlin et al Cell. (2010) 143:1174-89.	https://gygi.hms.harvard.edu/software.html
MaxQuant (Version 2.0.3.0)	Cox et al, 2008	MaxQuant (RRID:SCR_014485)
Monocle	Rad et al, 2021	RRID:SCR_018685
SEQUEST	Eng et al., 1994	https://proteomicsresource.washington.edu/protocols06/sequest.php
Comet 2019.01	Eng et al 2013	http://comet-ms.sourceforge.net/; CoMet (RRID:SCR_011925)
Perseus (v1.6.5)	Tyanova et al., Nat Methods. (2016) 13:731-40.	http://www.perseus-framework.org, (RRID:SCR_015753)
LipiDex v1.1	Hutchins et al., 2018	https://github.com/coongroup/LipiDex
LipiDex Spectrum Annotator	Park et al., 2022	https://github.com/coongroup/LipiDexSpectrumAnnotator
Compound Discoverer 3.1	Thermo Fisher Scientific	RRID:SCR_014477
MSConvert	Adusumilli et al., 2017	http://www.proteowizard.org/download.html
DIA-NN	https://github.com/vdemichev/DiaNN	https://github.com/vdemichev/DiaNN
Fragpipe	https://github.com/Nesvilab/FragPipe	RRID:SCR_022864
AmiGO	http://amigo.geneontology.org/	AmiGO (RRID:SCR_002143)
Morpheus	https://morpheus.gitlab.io/	Morpheus (RRID:SCR_014975)
CUDA	http://sourceforge.net/projects/cudasphere/	CUDA-SPHERE-FWD-MEEG (RRID:SCR_013225)
Arctis WebUI	Spurný et al., 2023	https://academic.oup.com/mam/article/29/Supplement_1/2081/7228167
FiJi	ImageJ 1.53t30	https://imagej.net/Fiji, (RRID:SCR_002285)
cudasirecon	Github	https://github.com/scopetools/cudasirecon
otfsearch	Github	https://github.com/tlambert03/otfsearch
CellProfiler (v.4.2.1)	Stirling DR et al., 2021	https://cellprofiler.org, (RRID:SCR_007358)
NIS Elements	5.21.3 (Build 1489)	https://www.microscope.healthcare.nikon.com/products/software/nis-elements, (RRID:SCR_014329)
TomoMAN Code	n/a	https://doi.org/10.5281/ZENODO.4110737
IMOD (v.4.10.49)	n/a	https://bio3d.colorado.edu/imod/ (RRID:SCR_003297)
cryoCARE	n/a	https://github.com/juglab/cryoCARE_T2T
pandas (v.1.3.0)	n/a	https://pandas.pydata.org/ (RRID:SCR_018214)
matplotlib (v.3.3.0)	n/a	https://matplotlib.org/ (RRID:SCR_008624)
seaborn (v.0.11.0)	n/a	https://seaborn.pydata.org/ (RRID:SCR_018132)
Membrain-Seg (v9)	n/a	https://github.com/teamtomo/membrain-seg
Huygens	Huygens Software	Huygens Software (RRID:SCR_014237)
Tomo5 (v.5.12.0)	TomoPy	TomoPy (RRID:SCR_021359)
Motioncorr2	MotionCor2	MotionCor2 (RRID:SCR_016499)
Python (v.3.9.7)	Python Programming Language	Python Programming Language (RRID:SCR_008394)
BigWarp (v.9.0.0)	n/a	https://imagej.net/plugins/bigwarp
Arctis WebUI (1.0)	Thermo Fisher Scientific	10.1093/micmic/ozad067.1077
Amira	Thermo Fisher Scientific	https://www.thermofisher.com/us/en/home/electron-microscopy/products/software-em-3d-vis/amira-software.html, (RRID:SCR_007353)
AreTomo (v.1.3.3)	Zheng et al., 2022	https://github.com/czimaginginstitute/AreTomo2
EMAN (v. 2.99.47)	https://blake.bcm.edu/emanwiki/EMAN2	EMAN (RRID:SCR_016867)
Gwyddion (v.2.63)	http://gwyddion.net/	Gwyddion (RRID:SCR_015583)
Dragonfly (v.2022.2)	Comet Technologies Canada Inc.	https://www.theobjects.com/dragonfly/index.html, Dragonfly (RRID:SCR_025150)
OriginLab 2023	OriginLab Corp.	https://www.originlab.com/2023, Origin (RRID:SCR_014212)
UCSF ChimeraX	version 1.4.dev202201050842 (2022-01-05)	https://www.cgl.ucsf.edu/chimerax/ (RRID:SCR_015872)
Antibodies
Anti-HSP60	Abcam	ab128567; (RRID:AB_11145464)
Anti-HA High Affinity (from rat IgG1)	Roche	11867423001; (RRID:AB_390918)
Anti-Tomm20	Abcam	ab186735; (RRID:AB_2889972)
Anti-SQSTM	Abnova	H00008878-M01; (RRID:AB _437085)
Anti-LC3B (D11)	Cell Signaling Technology	3868; (RRID:AB_915950)
Anti-GABARAP+GABARAPL1+GABARAPL2	Abcam	ab109364; (RRID:AB_10861928)
Anti-Ferritin antibody FTH1 [EPR3004Y]	Abcam	ab75973; (RRID:AB_1310222)
Anti-LAMP1 (D2D11) XP Rabbit	Cell Signaling Technology	#9091S; (RRID:AB_2687579)
Anti-LAMP1 (D4O1S) Mouse	Cell Signaling Technology	#15665; (RRID:AB_2798750)
Anti-MTCO2	Abcam	ab110258; (RRID:AB_10887758)
Anti-GFP	Thermo Fisher	a10262; (RRID:AB_2534023)
Anti-Tubulin (beta III ) antibody (chicken)	Abcam	ab41489; (RRID:AB_727049)
Anti-Actin	Sigma	A2228; (RRID:AB_476697)
Anti-NCOA4	Cell Signaling	#66849; (RRID:AB_3064842)
Goat anti-Rabbit IgG (H+L) Highly Cross-Adsorbed Secondary Antibody, Alexa Fluor Plus 405	Thermo Fisher Scientific	A48254; (RRID:AB_2890548)
Donkey anti-Rat IgG (H+L) Highly Cross-Adsorbed Secondary Antibody, Alexa Fluor Plus 405	Thermo Fisher Scientific	A48268; (RRID:AB_2890549)
Goat anti-Mouse IgG (H+L) Cross-Adsorbed Secondary Antibody, Alexa Fluor 488	Thermo Fisher Scientific	A-11001; (RRID:AB_2534069)
Goat anti-Rabbit IgG (H+L) Highly Cross-Adsorbed Secondary Antibody, Alexa Fluor™ 488	Thermo Fisher Scientific	A-11034; (RRID:AB_2576217)
Goat anti-Chicken IgY (H+L) Secondary Antibody, Alexa Fluor™ 488	Thermo Fisher Scientific	A-11039; (RRID:AB_2534096)
Goat anti-Rat IgG (H+L) Cross-Adsorbed Secondary Antibody, Alexa Fluor 555	Thermo Fisher Scientific	A-21434; (RRID:AB_2535855)
Goat anti-Rabbit IgG (H+L) Cross-Adsorbed Secondary Antibody, Alexa Fluor 568	Thermo Fisher Scientific	A-11011; (RRID:AB_143157)
Goat anti-Rat IgG (H+L) Cross-Adsorbed Secondary Antibody, Alexa Fluor™ 647	Thermo Fisher Scientific	A-21247; (RRID:AB_141778)
Goat anti-Rabbit IgG (H+L) Cross-Adsorbed Secondary Antibody, Alexa Fluor 647	Thermo Fisher Scientific	A27040; (RRID:AB_2536101)
Goat anti-Chicken IgY (H+L) Secondary Antibody, Alexa Fluor™ 647	Thermo Fisher Scientific	A-21449; (RRID:AB_2535866)
Goat anti-Mouse IgG (H+L) Cross-Adsorbed Secondary Antibody, Alexa Fluor 647	Thermo Fisher Scientific	A-21235, (RRID:AB_2535804)
anti-rabbit IgG horse radish peroxidase (HRP) conjugate	Bio-Rad	Cat# 170-6515, RRID:AB_11125142
anti-mouse IgG HRP conjugate	Bio-Rad	Cat# 170-6516, RRID:AB_11125547
Bacterial and virus strains
pAAVS1-TRE3G-NGN2	Ordureau et al., 2020	10.1016/j.molcel.2019.11.013
pET-NLS-Cas9-6xHis	Addgene	RRID:Addgene_62934
px459	Addgene	RRID:Addgene_62988
hCAS9 plasmid	Addgene	RRID:Addgene_41815
pEGFP-C1-SopF	Addgene	RRID:Addgene_137734
Critical commercial assays
Recombinant SpCas9	Zuris et al., 2015; This paper	N/A
GeneArt Precision gRNA Synthesis Kit	Thermo Fisher Scientific	A29377
FastBreak Buffer	Promega Inc	V8571
Pierce™ BCA Protein Assay Kit	Thermo Fisher Scientific	23227
FuGENE HD Transfection Reagent	Promega	E2311
QIAquick PCR Purification Kit	Qiagen	28104
Rneasy Mini Kit	Qiagen	74104
Chemicals, peptides, and recombinant proteins
Urea	Sigma	U5378
Dithiothreitol (DTT)	Gold Biotechnology	DTT25
NuPAGE 8%, Bis-Tris, 1.0 mm, Midi Protein Gel, 12+2-well	Thermo Fisher Scientific	WG1001BOX
NuPAGE Novex® 4-12% Bis-Tris Midi Protein Gels, 20 well	Thermo Fisher Scientific	WG1402BOX
NuPAGE Novex® 4-12% Bis-Tris Midi Protein Gels, 26 well	Thermo Fisher Scientific	WG1403BOX
NuPAGE™ LDS Sample Buffer (4X)	Thermo Fisher Scientific	NP0008
Revert 700 Total Protein Stain Kits for Western Blot Normalization	LI-COR	926-11016
Precision Plus Protein™ Kaleidoscope™ Prestained Protein Standards	BioRad	1610395
Immobilon-P Membrane, PVDF, 0.45µm, 26.5cm x3.75m roll	EMD Millipore	IPVH00010
EPPS	Sigma-Aldrich	E9502
Formic Acid	Sigma-Aldrich	94318
Isopropanol, Optima™LC/MS Grade	Thermo Fisher Scientific	A461-4
cOmplete, EDTA-free Protease Inhibitor Cocktail	Milipore Sigma	11873580001
Acetonitrile, Optima™ LC/MS Grade	Thermo Fisher Scientific	A955-4
Adenosine 5’ triphosphate, disodium, trihydrate (ATP)	Thermo-Fisher Scientific	10326943
Ammonium formate CHROMASOLV™ LC-MS Ultra	Honeywell	14266 Fluka
2-Chloroacetamide	Sigma-Aldrich	C0267
n-Butanol	Thermo Fisher Scientific	A383SK-4
Sep-Pak tC18 96-well Plate, 25 mg Sorbent per Well	Waters	186002319
Lys-C	Wako Chemicals	129-02541
PhosSTOP phosphatase inhibitor cocktail	Roche	4906845001
Water, Optima™ LC/MS Grade	Thermo Fisher Scientific	W64
TCEP	Gold Biotechnology	TCEP2
Trypsin	Promega	V511C
TMTpro 18plex Label Reagent	Thermo Fisher Scientific	A52045
Tris (1 M), pH 8.0, RNase-free	Thermo Fisher Scientific	AM9855G
Silicon Dioxide R1/4 film	Quantifoil, Fisher Scientific	50-192-7684
SeraSil-Mag™ silica coated superparamagnetic beads 700nm	Cytiva	29357374
Nunc Cell-Culture Treated 12-well	Thermo Fisher Scientific	150628
Nunc Cell-Culture Treated 6-well	Thermo Fisher Scientific	140685
µ-Slide 8 Well, Glass Bottom - #1.5H Glass Bottom Coverslip	ibidi	80807
Marienfeld Precision cover glasses thickness No. 1.5H (tol. ± 5 μm) 18x18mm	VWR	107032
35 mm Dish | High Precision 1.5 Coverslip | 14 mm Glass Diameter	MatTek	P35G-0.170-14-C
6 Well glass bottom plate with high performance #1.5 cover glass	Cellvis	P06-1.5H-N
12 Well glass bottom plate with high performance #1.5 cover glass	Cellvis	P12-1.5H-N
24 Well glass bottom plate with high performance #1.5 cover glass	Cellvis	P24-1.5H-N
96 Well glass bottom plate with high performance #1.5 cover glass	Cellvis	P96-1.5H-N
100x21mm Dish, Nunclon Delta	Thermo Fisher Scientific	172931
150mm plates (15cm)	MidSci	TP93150
Filipin complex from Streptomyces filipinensis	Sigma	F9765
SiR-Lysosome Kit	Cytosleleton / Spirochrome	CY-SC012
Hoechst33342	Thermo Fisher Scientific	H1399
SPY555-DNA	Cytosleleton / Spirochrome	CY-SC201
PKmitoRed	Cytosleleton / Spirochrome	CY-SC052
MitoTrackerDeepRed FM	Thermo Fisher Scientific	M22426
Tetramethylrhodamine, Ethyl Ester, Perchlorate (TMRE)	Thermo Fisher Scientific	T669
Vectashield	Vector Laboratories	H-1000-10
Lysosomal pH Detection Reagent Red (3 tubes)	Dojindo	L265-12
Oregon Green 488 BAPTA-5N, Hexapotassium Salt, cell impermeant	Thermo Fisher Scientific	O6812
Oregon Green 488 BAPTA-1, AM, cell permeant	Thermo Fisher Scientific	O6807
LysoTrackerRed DND-99	Thermo Fisher Scientific	L7528
Paraformaldehyde 3% Glutaraldehyde 0.35% in 0.1M Sodium Cacodylate, pH 7.4	Electron Microscopy Science	15949-50
16% Paraformaldehyde, Elecron-Mircoscopy Grade	Electron Microscopy Science	15710
Cover Glasses	VWR	16004-308
Dextran, Alexa Fluor™ 647; 10,000 MW, Anionic, Fixable	Thermo Fisher Scientific	D22914
DAPI (4',6-Diamidino-2-Phenylindole, Dihydrochloride)	Thermo Fisher Scientific	D1306
DMEM, High Glucose, Pyruvate	Thermo Fisher Scientific	11995-073
DMEM, no glucose	Thermo Fisher Scientific	11966025
DMEM/F12	Thermo Fisher Scientific	11330057
Doxycycline	Sigma-Aldrich	D9891
EBSS	Thermo Fisher Scientific	14155063
Monensin	Cayman Chemicals	16488
Uridine	Sigma	U3003
Puromycin	Gold Biotechnology	P-600-500
Trypsin-EDTA	Sigma	T4049-100ML
Sodium Pyruvate	Invitrogen	11360070
PBS	Corning	21-031-CV
Penicillin-Streptomycin (10,000 U/mL)	Thermo Fisher Scientific	15140163
OptiMEM I reduced serum media	Thermo Fisher Scientific	31985062
Lipofectaime LTX	Thermo Fisher Scientific	15338100
GlutaMAX	Thermo Fisher Scientific	35050061
SAR405 Selective ATP-competitive inhibitor of Vps34	APExBio	A8883
ML-SA5	MedChemExpress	HY-152182
Torin 1	Sellekchem	S2827
U18666A	MedChemExpress	HY-107433
Accutase	StemCell	7920
Insulin Human	Sigma-Aldrich	I9278-5ML
holo-Transferrin human	Sigma-Aldrich	T0665
Hygromycin B	Thermo Fisher Scientific	10687010
MEM NEAA	Thermo Fisher Scientific	11140050
N-2 Supplement (100X)	Thermo Fisher Scientific	17502048
B27	Thermo Fisher Scientific	17504001
Geltrex LDEV-Free Reduced Growth Factor Basement Membrane Matrix	Thermo Fisher Scientific	A1413202
NEAA	Life Technologies	11140050
Neurobasal	Thermo Fisher Scientific	21103049
Neurotrophin-3	Peprotech	450-03
Sodium selenite	Sigma-Aldrich	S5261-10G
Sodium Bicarbonate	Sigma-Aldrich	S5761-500G
TGF-beta	PeproTech	100-21C
Y-27632 Dihydrochloride (ROCK inhibitor)	PeproTech	1293823
Brain-derived neurotrophic factor (BDNF)	Peprotech	450-02
UltraPure 0.5M EDTA, pH 8.0	Thermo Fisher Scientific	15575020
Cultrex 3D Culture Matrix Laminin I	R&D Systems	3446-005-01
FGF3	in-house	N/A
FluoroBrite DMEM	Thermo Fisher Scientific	A1896701
Biological samples
HEK293T	ATCC	RRID:CVCL_0045
HeLa TMEM192-3xHA	Boland et al. 2022	RRID:CVCL_D1KR
HeLa TMEM192-3xHA ARSB-/-	This study	RRID:CVCL_D5EJ
HeLa TMEM192-3xHA ASAH1-/-	This study	RRID:CVCL_D5EK
HeLa TMEM192-3xHA CLN3-/-	This study	RRID:CVCL_D5EL
HeLa TMEM192-3xHA CTSD-/-	This study	RRID:CVCL_D5EM
HeLa TMEM192-3xHA GAA-/-	This study	RRID:CVCL_D5EN
HeLa TMEM192-3xHA GALNS-/-	This study	RRID:CVCL_D5EP
HeLa TMEM192-3xHA GLB1-/-	This study	RRID:CVCL_D5EQ
HeLa TMEM192-3xHA GNS-/-	This study	RRID:CVCL_D5ER
HeLa TMEM192-3xHA GRN-/-	Boland et al. 2022	RRID:CVCL_D5ES
HeLa TMEM192-3xHA GUSB-/-	This study	RRID:CVCL_D5ET
HeLa TMEM192-3xHA HEXA-/-	Boland et al. 2022	RRID:CVCL_D5EU
HeLa TMEM192-3xHA HEXB-/-	This study	RRID:CVCL_D5EV
HeLa TMEM192-3xHA IDUA-/-	This study	RRID:CVCL_D5EW
HeLa TMEM192-3xHA KCTD7-/-	This study	RRID:CVCL_D5EX
HeLa TMEM192-3xHA LAMP2-/-	This study	RRID:CVCL_D5EY
HeLa TMEM192-3xHA LIPA-/-	This study	RRID:CVCL_D5EZ
HeLa TMEM192-3xHA MAN2B1-/-	This study	RRID:CVCL_D5F0
HeLa TMEM192-3xHA MFSD8-/-	This study	RRID:CVCL_D5F1
HeLa TMEM192-3xHA NAGLU-/-	This study	RRID:CVCL_D5F2
HeLa TMEM192-3xHA NPC1-/-	This study	RRID:CVCL_D5F3
HeLa TMEM192-3xHA NPC2-/-	This study	RRID:CVCL_D5F4
HeLa TMEM192-3xHA PPT1-/-	This study	RRID:CVCL_D5F5
HeLa TMEM192-3xHA PSAP-/-	This study	RRID:CVCL_D5F6
HeLa TMEM192-3xHA CLN6-/-	This study	RRID:CVCL_D5FC
HeLa TMEM192-3xHA CTSA-/-	This study	RRID:CVCL_D5FD
HeLa TMEM192-3xHA GBA-/-	This study	RRID:CVCL_D5FE
HeLa TMEM192-3xHA GLA-/-	This study	RRID:CVCL_D5FF
HeLa TMEM192-3xHA GM2A-/-	This study	RRID:CVCL_D5FG
HeLa TMEM192-3xHA GNPTG-/-	This study	RRID:CVCL_D5FH
HeLa TMEM192-3xHA SCARB2-/-	This study	RRID:CVCL_D5FI
HeLa TMEM192-3xHA SGSH-/-	This study	RRID:CVCL_D5FJ
HeLa TMEM192-3xHA SMPD1-/-	This study	RRID:CVCL_D5FK
HeLa TMEM192-3xHA TPP1-/-	This study	RRID:CVCL_D5FL
H9 ES cells + AAVS-NGN2 + TMEM192-3xHA	Hickey et al., 2023	RRID:CVCL_D1KT
H9 ES NPC1-/- + AAVS-NGN2 + TMEM192-3xHA	This paper	RRID:CVCL_E3BP
H9 ES NPC2-/- + AAVS-NGN2 + TMEM192-3xHA	This paper	RRID:CVCL_E3BQ
Oligonucleotides
Primers for 5’ AAVS junction PCR	5’-ctctaacgctgccgtctctc-3’ and 5’-tgggcttgtactcggtcatc-3’	N/A
Primers for 3’ AAVS junction PCR	5’-cacacaacatacgagccgga-3’ and 5’-accccgaagagtgagtttgc-3’	N/A
Primes for MiSeq KO validation and gRNAs can be found in Table S1		N/A
Other
Orbitrap Fusion Lumos Tribid Mass Spectrometer	ThermoFisher Scientific	RRID:SCR_020562
Orbitrap Eclipse Tribrid Mass Spectrometer	ThermoFisher Scientific	RRID:SCR_020559
Orbitrap Exploris 480 Mass Spectrometer	ThermoFisher Scientific	RRID:SCR_022215
Easy-nLC 1200	ThermoFisher Scientific	https://www.thermofisher.com/order/catalog/product/LC120, (RRID:SCR_014993)
UltiMate 3000 UHPLC	ThermoFisher Scientific	https://www.thermofisher.com/us/en/home/industrial/chromatography/liquid-chromatography-lc/hplc-uhplc-systems/ultimate-3000-hplc-uhplc-systems.html
Vanquish™ Neo UHPLC System	ThermoFisher Scientific	https://www.thermofisher.com/order/catalog/product/VN-S10-A-01
ACQUITY UPLC BEH C18 Column, 130Å, 1.7 µm, 1 mm X 150 mm, 1/pk	Waters	186002347
Aeris™ 2.6 μm PEPTIDE XB-C18 100 Å 250 x 4.6 mm	Phenomenex	00G-4505-E0
Sep-Pak C18 1cc Vac Cartridge, 50 mg	Waters	WAT054960
StrataX 10 mg 96-well Plate	Phenomenex	8E-S100-AGB
Illumina MiSeq	Illumina	RRID:SCR_016379
SOLA HRP SPE Cartridge, 10 mg	Thermo Fisher Scientific	60109-001
Empore™ SPE Disks C18	3M Bioanalytical Technologies	2215
Nikon Ti w/ Yokagawa CSU-W1 spinning disk confocal	Nikon Corporation	https://www.microscope.healthcare.nikon.com/products/confocal-microscopes/csu-series/csu-w1, (RRID:SCR_021242)
Nikon Ti w/ Yokagawa CSU-X1 spinning disk confocal	Nikon Corporation	https://www.microscope.healthcare.nikon.com/products/confocal-microscopes/csu-series/csu-x1, (RRID:SCR_021242)
DeltaVision OMX V4	Applied Precision (GE Healthcare)	https://sim.hms.harvard.edu/tech-specs/, (RRID:SCR_019956)
SoftWoRx	Applied Precision (GE Healthcare)	http://incelldownload.gehealthcare.com/bin/download_data/SoftWoRx/7.0.0/SoftWoRx.htm, (RRID:SCR_019157)
Krios G4 Cryo-TEM	Thermo Fisher Scientific	https://www.thermofisher.com/us/en/home/electron-microscopy/products/transmission-electron-microscopes/krios-cryo-tem.html, (RRID:SCR_019887)
Arctis Cryo-Plasma-FIB	Thermo Fisher Scientific	https://www.thermofisher.com/us/en/home/electron-microscopy/products/dualbeam-fib-sem-microscopes/arctis-cryo-pfib.html
Arctis WebUI	Spurny et al 2023, 10.1093/micmic/ozad067.1077	https://academic.oup.com/mam/article/29/Supplement_1/2081/7228167
Vitrobot Mark IV	Thermo Fisher Scientific	https://www.thermofisher.com/us/en/home/electron-microscopy/products/sample-preparation-equipment-em/vitrobot/instruments/vitrobot-mark-iv.html
